# Supplementary material for: Structure–Function Analysis Reveals Amino Acid Residues of Arabidopsis Phosphate Transporter AtPHT1;1 Crucial for Its Activity
Source: Front Plant Sci. 2019 Sep 19;10:1158. doi: 10.3389/fpls.2019.01158 (PMC6761603; doi:10.3389/fpls.2019.01158)
Supplement: Supplementary file 1 [file DataSheet_1.xlsx]

## Sheet: Data S1
Data S1. Original and relative Pi contents of individual T2 lines analyzed in Figure 4B, 5B and 6B.
The Pi content of each single line was measured from 3 replicates of a pool of 10 12-day-old seedlings.
For each mutant variant, 8-10 independent T2 lines were examined.

## Sheet: M0
M0
	Pi content		Relative to WT
	nmole Pi/mg Fw	SD	%	SD
Col-0 WT	10.8605	0.209102	100	1.92534
pht1;1	7.48594	0.874161	68.9283	8.04901
M0#1	10.7543	0.9928	99.0227	9.14141
M0#2	10.1751	0.629215	93.6894	5.79362
M0#3	9.69787	0.46881	89.295	4.31666
M0#4	9.60359	0.366405	88.427	3.37375
M0#5	9.25054	0.432752	85.1762	3.98465
M0#6	9.72633	0.432465	89.5571	3.98201
M0#7	8.93919	0.679097	82.3094	6.25292
M0#8	8.37199	0.378336	77.0868	3.4836
M0#9	8.44027	0.787826	77.7154	7.25406

## Sheet: K16A
K16A
	Pi content		Relative to WT
	nmole Pi/mg Fw	SD	%	SD
Col-0 WT	10.8605	0.209102	100	1.92534
pht1;1	7.48594	0.874161	68.9283	8.04901
K16A#1	7.03158	0.159888	64.7447	1.4722
K16A#2	7.49294	0.465918	68.9927	4.29004
K16A#3	7.64337	0.663004	70.3779	6.10474
K16A#4	6.56003	0.0763575	60.4028	0.703077
K16A#5	6.43778	0.288277	59.2771	2.65437
K16A#6	6.71283	0.293953	61.8097	2.70663
K16A#7	7.22744	0.359934	66.5481	3.31416
K16A#8	6.9086	0.158189	63.6123	1.45656
K16A#9	6.50238	0.836404	59.872	7.70136

## Sheet: D35A
D35A
	Pi content		Relative to WT
	nmole Pi/mg Fw	SD	%	SD
Col-0 WT	11.4043	0.30251	100	2.6526
pht1;1	7.81835	0.706673	68.5563	5.12651
D35A#1	7.68305	0.508028	67.37	4.45472
D35A#2	7.26242	0.217111	63.6816	1.90377
D35A#3	6.99631	0.196936	61.3482	1.72686
D35A#4	6.55095	0.206076	57.4429	1.80701
Col-0 WT	10.3546	0.42003	100	4.05645
D35A#5	5.5421	0.191772	53.5229	1.85204
D35A#6	5.64144	0.244271	54.4823	2.35905
D35A#7	5.17897	0.616749	50.0159	5.95626
D35A#8	5.54088	0.0256554	53.5111	0.247768
D35A#9	5.08755	0.251773	49.133	2.4315
D35A#10	5.25966	0.207978	50.7953	2.00855

## Sheet: D38A
D38A
	Pi content		Relative to WT
	nmole Pi/mg Fw	SD	%	SD
Col-0 WT	11.4043	0.30251	100	2.6526
pht1;1	7.81835	0.706673	68.5563	6.19657
D38A#1	8.19249	0.61531	71.8371	5.39544
D38A#2	6.87576	0.380782	60.2912	3.33894
D38A#3	7.41376	0.110239	65.0086	0.966648
D38A#4	6.49956	0.615541	56.9924	5.39746
D38A#5	7.15137	0.154889	62.7079	1.35816
D38A#6	6.46663	0.486791	56.7036	4.2685
D38A#7	6.41663	0.229616	56.2652	2.01342
D38A#8	6.03526	0.356537	52.9211	3.12634
D38A#9	5.52904	0.101356	48.4822	0.888753
D38A#10	4.4141	1.26889	38.7057	11.1264

## Sheet: D93A
D93A
	Pi content		Relative to WT
	nmole Pi/mg Fw	SD	%	SD
Col-0 WT	10.8605	0.209102	100	1.92534
pht1;1	7.48594	0.874161	68.9283	8.04901
D93A#1	5.9669	0.164781	54.9414	1.51725
D93A#2	5.48922	0.163149	50.5431	1.50223
D93A#3	5.27011	0.169598	48.5256	1.56161
D93A#4	5.48082	0.136151	50.4658	1.25364
D93A#5	5.46548	0.1403	50.3245	1.29184
D93A#6	5.32213	0.284533	49.0046	2.61989
D93A#7	5.27737	0.47309	48.5925	4.35607
D93A#8	5.3319	0.275583	49.0946	2.53749
D93A#9	5.96299	0.0386499	54.9054	0.355877
D93A#10	5.29877	0.348401	48.7895	3.20798

## Sheet: K99A
K99A
	Pi content		Relative to WT
	nmole Pi/mg Fw	SD	%	SD
Col-0 WT	10.8605	0.209102	100	1.92534
pht1;1	7.48594	0.874161	68.9283	8.04901
K99A#1	7.54	0.186521	69.4261	1.71743
K99A#2	8.62314	0.716217	79.3993	6.59471
K99A#3	8.03245	0.299336	73.9604	2.75619
K99A#4	9.93366	1.15545	91.4661	10.639
K99A#5	9.13917	0.200673	84.1508	1.84774
K99A#6	8.6238	0.611721	79.4053	5.63254
K99A#7	8.26002	0.725533	76.0558	6.68049
K99A#8	8.17948	0.153725	75.3142	1.41545
K99A#9	8.38382	0.148094	77.1957	1.3636
K99A#10	8.44937	0.0842382	77.7992	0.77564

## Sheet: E122A
E122A
	Pi content		Relative to WT
	nmole Pi/mg Fw	SD	%	SD
Col-0 WT	10.8605	0.209102	100	1.92534
pht1;1	7.48594	0.874161	68.7423	5.3495
E122A#1	10.9912	0.58013	101.204	5.34166
E122A#2	11.0307	0.899751	101.567	8.28463
E122A#3	11.2482	0.63974	103.57	5.89053
Col-0 WT	11.4043	0.30251	100	2.6526
E122A#4	12.8078	0.388008	112.307	3.40231
E122A#5	12.2467	1.8668	107.387	16.3693
E122A#6	13.5353	0.092939	118.686	0.81495
E122A#7	13.072	0.669036	114.624	5.86654
E122A#8	12.5256	0.699656	109.833	6.13504
E122A#9	11.8478	0.725876	103.889	6.36496

## Sheet: K124A
K124A
	Pi content		Relative to WT
	nmole Pi/mg Fw	SD	%	SD
Col-0 WT	8.92195	0.522455	100	5.85584
pht1;1	5.3043	0.258647	59.4523	2.899
K124A#1	8.13287	0.599295	91.1558	6.71708
K124A#2	7.9124	0.200874	88.6846	2.25146
K124A#3	6.91134	0.148836	77.4645	1.6682
K124A#4	6.77948	0.338762	75.9866	3.79696
K124A#5	7.30083	0.141812	81.83	1.58948
K124A#6	7.63444	0.55023	85.5692	6.16715
K124A#7	8.94693	0.257389	100.28	2.8849
K124A#8	6.70847	0.281634	75.1907	3.15664
K124A#9	6.48183	0.209457	72.6505	2.34766
K124A#10	6.04308	0.286094	67.7327	3.20663

## Sheet: R134A
R134A
	Pi content		Relative to WT
	nmole Pi/mg Fw	SD	%	SD
Col-0 WT	10.8605	0.209102	100	1.92534
pht1;1	7.48594	0.874161	68.9283	8.04901
R134A#1	6.78214	0.489269	62.4479	4.50504
R134A#2	6.6925	0.105008	61.6225	0.966883
R134A#3	5.98901	0.240848	55.145	2.21766
R134A#4	6.82062	0.438816	62.8022	4.04048
R134A#5	6.43639	0.174676	59.2644	1.60837
R134A#6	6.65289	0.00466959	61.2578	0.0429962
R134A#7	6.54527	0.0728925	60.2669	0.671172
R134A#8	6.33619	0.144404	58.3417	1.32963
R134A#9	6.44902	0.233308	59.3806	2.14823
R134A#10	6.4956	0.170691	59.8095	1.57167

[truncated: 20 more sheets: D144A, Y145A, F169A, Q172A, D191A, D212A, R216A, R233A, K235A, W304A, D308A, Y312A, R345A, D367A, K373A, R402A, N421A, K449A, K482A, E504A]
